# Supplementary material for: Presenilin-1 Familial Alzheimer Mutations Impair γ-Secretase Cleavage of APP Through Stabilized Enzyme–Substrate Complex Formation
Source: Biomolecules. 2025 Jul 1;15(7):955. doi: 10.3390/biom15070955 (PMC12292344; doi:10.3390/biom15070955)
Supplement: Supplementary file 1 [file biomolecules-15-00955-s001.zip]

Archive with 1 entries (1 files):
- biomolecules-3674406-supplementary.pdf
